# Supplementary material for: Yeast Protein Extract Emulsions Supplemented with Polyphenolic Compounds: Physical, Chemical and Stability Properties of Colorful Emulsions
Source: Antioxidants (Basel). 2026 Mar 11;15(3):351. doi: 10.3390/antiox15030351 (PMC13024442; doi:10.3390/antiox15030351)
Supplement: Supplementary file 1 [file antioxidants-15-00351-s001.zip]

Archive with 1 entries (1 files):
- antioxidants-4168145-SI.pdf
